# Supplementary material for: Identification of the Cinnamyl Alcohol Dehydrogenase Gene Family in Brassica U-Triangle Species and Its Potential Roles in Response to Abiotic Stress and Regulation of Seed Coat Color in Brassica napus L
Source: Plants (Basel). 2025 Apr 10;14(8):1184. doi: 10.3390/plants14081184 (PMC12030436; doi:10.3390/plants14081184)
Supplement: Supplementary file 1 [file plants-14-01184-s001.zip › Table S1.xlsx]

## Sheet: Sheet1
Table S1. Characteristics of CADs from the Brassica U-triangle species.
Species	Protein name	Gene ID	Length(aa)	MW(kDa)	pI	Subcellular localization prediction
B. rapa	BraCAD1	BraA07g038120.3.5C.1	361	39.0317	6.66	Cytoplasm
B. rapa	BraCAD2	BraA09g056960.3.5C.1	358	38.7915	6.51	Cytoplasm
B. rapa	BraCAD4a	BraA05g028740.3.5C.1	365	39.2802	5.41	Cytoplasm
B. rapa	BraCAD4b	BraA05g028740.3.5C.6	362	38.9388	5.23	Cytoplasm
B. rapa	BraCAD5a	BraA01g004040.3.5C.1	357	39.1353	5.96	Cytoplasm
B. rapa	BraCAD5b	BraA03g059770.3.5C.1	357	38.903	5.8	Cytoplasm
B. rapa	BraCAD6	BraA01g001050.3.5C.1	420	45.3219	6.16	Cytoplasm
B. rapa	BraCAD7a	BraA01g001040.3.5C.1	357	38.676	5.76	Cytoplasm
B. rapa	BraCAD7b	BraA08g022220.3.5C.1	319	34.6143	6.4	Cytoplasm
B. rapa	BraCAD7c	BraA08g022230.3.5C.1	295	32.0011	5.63	Cytoplasm
B. rapa	BraCAD7d	BraA08g022230.3.5C.3	341	37.2379	6.17	Cytoplasm
B. rapa	BraCAD7e	BraA08g022230.3.5C.5	339	36.8539	5.65	Cytoplasm
B. rapa	BraCAD8	BraA08g022240.3.5C.1	355	38.5068	6.51	Cytoplasm
B. rapa	BraCAD9a	BraA06g045800.3.5C.1	385	41.7449	6.46	Cytoplasm
B. rapa	BraCAD9b	BraA06g045800.3.5C.4	363	39.2761	6.32	Cytoplasm
B. nigra	BniCAD1	BniB03g050920.2N.1	361	39.1758	6.53	Cytoplasm
B. nigra	BniCAD2	BniB02g017550.2N.1	360	38.9756	6.32	Cytoplasm
B. nigra	BniCAD4	BniB01g044720.2N.1	365	39.1901	5.31	Cytoplasm
B. nigra	BniCAD5	BniB02g086890.2N.1	357	38.927	5.8	Cytoplasm
B. nigra	BniCAD6	BniB05g001140.2N.1	597	64.4893	5.97	Cytoplasm
B. nigra	BniCAD7	BniB03g014590.2N.1	357	39.0463	5.81	Cytoplasm
B. nigra	BniCAD8	BniB03g014600.2N.1	353	38.3216	7.06	Cytoplasm
B. nigra	BniCAD9	BniB02g089250.2N.1	360	38.8917	6.15	Cytoplasm
B. oleracea	BolCAD1	BolC06g044190.2J	354	38.2309	7.18	Cytoplasm
B. oleracea	BolCAD2	BolC08g048920.2J	358	38.7863	6.32	Cytoplasm
B. oleracea	BolCAD4	BolC05g044940.2J	366	39.4063	5.5	Cytoplasm
B. oleracea	BolCAD5a	BolC01g004640.2J	357	38.8909	5.96	Cytoplasm
B. oleracea	BolCAD5b	BolC07g057570.2J	357	38.9932	5.8	Cytoplasm
B. oleracea	BolCAD6	BolC01g001200.2J	362	38.9697	6.23	Cytoplasm
B. oleracea	BolCAD7a	BolC01g001190.2J	357	38.5538	5.88	Cytoplasm
B. oleracea	BolCAD7b	BolC03g073480.2J	263	28.5943	5.38	Cytoplasm
B. oleracea	BolCAD7c	BolC03g073520.2J	357	38.814	5.53	Cytoplasm
B. oleracea	BolCAD8	BolC03g073470.2J	304	33.0928	6.5	Cytoplasm
B. oleracea	BolCAD9	BolC07g060170.2J	360	38.8767	6.15	Cytoplasm
B. juncea	BjuCAD1a	BjuVA07G38900	631	68.6888	9.27	Chloroplast. Cytoplasm.
B. juncea	BjuCAD1b	BjuVB03G45400	361	39.1758	6.53	Cytoplasm
B. juncea	BjuCAD2a	BjuVA09G57820	358	38.7784	6.51	Cytoplasm
B. juncea	BjuCAD2b	BjuVB02G13580	360	38.9935	6.01	Cytoplasm
B. juncea	BjuCAD4a	BjuVA05G30030	365	39.2802	5.41	Cytoplasm
B. juncea	BjuCAD4b	BjuVB01G35330	365	39.2782	5.32	Cytoplasm
B. juncea	BjuCAD5a	BjuVA01G04240	357	38.893	5.86	Cytoplasm
B. juncea	BjuCAD5b	BjuVA03G62090	357	38.903	5.8	Cytoplasm
B. juncea	BjuCAD5c	BjuVB02G73110	357	38.927	5.8	Cytoplasm
B. juncea	BjuCAD6a	BjuVA01G01130	362	39.0817	6.46	Cytoplasm
B. juncea	BjuCAD6b	BjuVB05G01010	362	38.8545	6.36	Cytoplasm
B. juncea	BjuCAD7a	BjuVA01G01120	357	38.6198	5.65	Cytoplasm
B. juncea	BjuCAD7b	BjuVA08G23440	357	38.7951	5.68	Cytoplasm
B. juncea	BjuCAD7c	BjuVB03G14090	341	37.2803	6.01	Cytoplasm
B. juncea	BjuCAD7d	BjuVB05G01000	357	38.8783	5.95	Cytoplasm
B. juncea	BjuCAD8a	BjuVA08G23450	353	38.2785	6.75	Cytoplasm
B. juncea	BjuCAD8b	BjuVB03G14100	353	38.2936	6.71	Cytoplasm
B. juncea	BjuCAD9a	BjuVA06G47810	385	41.7449	6.46	Cytoplasm
B. juncea	BjuCAD9b	BjuVB02G75530	360	38.8766	6.15	Cytoplasm
B. napus	BnaCAD1	BnaC06T0393000ZS	361	39.0298	6.88	Cytoplasm
B. napus	BnaCAD2a	BnaA09T0596400ZS	358	38.7925	6.31	Cytoplasm
B. napus	BnaCAD2b	BnaC08T0449200ZS	358	38.8023	6.31	Cytoplasm
B. napus	BnaCAD4a	BnaA05T0365200ZS	365	39.2802	5.41	Cytoplasm
B. napus	BnaCAD4b	BnaC05T0400000ZS	366	39.4063	5.5	Cytoplasm
B. napus	BnaCAD5a	BnaA01T0039500ZS	357	38.898	5.66	Cytoplasm
B. napus	BnaCAD5b	BnaA03T0543300ZS	357	38.876	5.6	Cytoplasm
B. napus	BnaCAD5c	BnaC01T0045200ZS	357	38.8629	5.96	Cytoplasm
B. napus	BnaCAD5d	BnaC07T0519500ZS	357	38.876	5.6	Cytoplasm
B. napus	BnaCAD6a	BnaA01T0011000ZS	362	38.9175	6.12	Cytoplasm
B. napus	BnaCAD6b	BnaC01T0012900ZS	362	38.9697	6.23	Cytoplasm
B. napus	BnaCAD7a	BnaA01T0010900ZS	357	38.5827	5.65	Cytoplasm
B. napus	BnaCAD7b	BnaA08T0194900ZS	296	32.0832	5.29	Cytoplasm
B. napus	BnaCAD7c	BnaC01T0012800ZS	357	38.5538	5.88	Cytoplasm
B. napus	BnaCAD7d	BnaC03T0683600ZS	357	38.814	5.53	Cytoplasm
B. napus	BnaCAD7e	BnaC03T0684000ZS	357	38.814	5.53	Cytoplasm
B. napus	BnaCAD8	BnaC03T0683500ZS	353	38.2705	6.75	Cytoplasm
B. napus	BnaCAD9a	BnaA06T0447700ZS	360	38.8626	6.15	Cytoplasm
B. napus	BnaCAD9b	BnaC07T0545000ZS	360	38.8767	6.15	Cytoplasm
B. carinata	BcaCAD1a	Bca101B3G028680.1	361	39.1899	6.53	Cytoplasm
B. carinata	BcaCAD1b	Bca101C6G036040.1	361	39.1008	6.66	Cytoplasm
B. carinata	BcaCAD2a	Bca101C8G040180.1	358	38.8164	6.31	Cytoplasm
B. carinata	BcaCAD2b	Bca101B2G001410.1	360	38.9495	6.01	Cytoplasm
B. carinata	BcaCAD4a	Bca101C5G032760.1	366	39.4063	5.5	Cytoplasm
B. carinata	BcaCAD4b	Bca101B1G027140.1	365	39.2021	5.31	Cytoplasm
B. carinata	BcaCAD5a	Bca101C7G050630.1	357	38.903	5.8	Cytoplasm
B. carinata	BcaCAD5b	Bca101B2G068760.1	357	38.9571	5.8	Cytoplasm
B. carinata	BcaCAD6	Bca101B5G014000.1	362	38.8545	6.36	Cytoplasm
B. carinata	BcaCAD7a	Bca101C3G063650.1	280	30.331	5.49	Cytoplasm
B. carinata	BcaCAD7b	Bca101C3G063670.1	357	38.814	5.53	Cytoplasm
B. carinata	BcaCAD7c	Bca101B3G051740.1	357	39.0643	5.81	Cytoplasm
B. carinata	BcaCAD7d	Bca101C1G048370.1	358	38.6529	5.88	Cytoplasm
B. carinata	BcaCAD7e	Bca101B5G013430.1	357	38.8512	6.1	Cytoplasm
B. carinata	BcaCAD8a	Bca101C3G063640.1	331	35.986	6.46	Cytoplasm
B. carinata	BcaCAD8b	Bca101B3G051750.1	353	38.3076	6.71	Cytoplasm
B. carinata	BcaCAD9a	Bca101C7G053250.1	360	38.8767	6.15	Cytoplasm
B. carinata	BcaCAD9b	Bca101B2G071010.1	360	38.8766	6.15	Cytoplasm
