# Supplementary material for: Identification of the Cinnamyl Alcohol Dehydrogenase Gene Family in Brassica U-Triangle Species and Its Potential Roles in Response to Abiotic Stress and Regulation of Seed Coat Color in Brassica napus L
Source: Plants (Basel). 2025 Apr 10;14(8):1184. doi: 10.3390/plants14081184 (PMC12030436; doi:10.3390/plants14081184)
Supplement: Supplementary file 1 [file plants-14-01184-s001.zip › Table S2.xlsx]

## Sheet: Sheet1
Table S2. Primers used for RT-qPCR analysis of four BnaCAD genes
Gene name	Gene ID	Forward primer	Reverse primer
BnaActin7	EV116054	TGGGTTTGCTGGTGACGAT	TGCCTAGGACGACCAACAATACT
BnaCAD4a	BnaA05T0365200ZS	GGAAGTTGATCCTCATGGGTGT	ATTGTCGACGTAAGCCCTTTCT
BnaCAD4b	BnaC05T0400000ZS	GGAAACTGATCCTCATGGGTGT	ATTGTCGACGTAAGCCCTTTCT
BnaCAD5b	BnaA03T0543300ZS	GGAGCATGAAGGAAACAGAGGA	GTCTCTCAAACGCAGTGTTCAC
BnaCAD5d	BnaC07T0519500ZS	ACTTGAGCCGTACTTGTCTCTG	TCCTCTGTTTCCTTCATGCTCC
